# Supplementary material for: Office of Admissions: Engagement and Leadership Opportunities for Trainees
Source: MedEdPORTAL. 2020 Nov 24;16:11018. doi: 10.15766/mep_2374-8265.11018 (PMC7703483; doi:10.15766/mep_2374-8265.11018)
Supplement: Supplementary file 1 — PowerPoint Presentation.pptxFacilitator Guide.docxPrereading Assignment.docxSkill-Set Group Mixer.docxAdmission Cases.docxPre- and Postworkshop Survey.docx [file mep_2374-8265.11018-s001.zip]

Archive with 7 entries (7 files):
- A. PowerPoint Presentation.pptx
- B. Facilitator Guide.docx
- C. Prereading Assignment.docx
- D. Skill-Set Group Mixer.docx
- E. Admission Cases.docx
- F. Pre- and Postworkshop Survey.docx
- _Educational_Summary_Report_11018.pdf
